# Supplementary material for: Soil Rehabilitation Promotes Resilient Microbiome with Enriched Keystone Taxa than Agricultural Infestation in Barren Soils on the Loess Plateau
Source: Biology (Basel). 2021 Dec 2;10(12):1261. doi: 10.3390/biology10121261 (PMC8698737; doi:10.3390/biology10121261)
Supplement: Supplementary file 1 [file biology-10-01261-s001.zip]

Archive with 2 entries (2 files):
- biology-1455643-supplementary-figure.pdf
- biology-1455643-supplementary-tables.xls
