# Supplementary material for: Soil Rehabilitation Promotes Resilient Microbiome with Enriched Keystone Taxa than Agricultural Infestation in Barren Soils on the Loess Plateau
Source: Biology (Basel). 2021 Dec 2;10(12):1261. doi: 10.3390/biology10121261 (PMC8698737; doi:10.3390/biology10121261)
Supplement: Supplementary file 1 [file biology-10-01261-s001.zip › biology-1455643-supplementary-tables.xls]

## Sheet: Table  S1
Supplementary Table 1. Geographic, soil physicochemical parameters, and microbial sequence information of the studied agricultural (AL) and rehabilitated lands (RL) on the Loess Plateau.
Site	Sample ID	Vegetation	Longtitude	Latitude	Altitude	Slope	SOC	TN	TP	AP	pH	Salt content	Moisture	NH4+-N	DOC	MBC	Bacterial total sequence	Bacterial quality sequence	Bacterial coverage	Fungal total sequence	Fungal quality sequence	Fungal coverage
			(E)	(N)	(m asl)	(°)	(g kg-1)	(g kg-1)	(g kg-1)	(mg kg-1)			(%)	( mg kg-1)	(mg kg-1)	(mg kg-1)
AL1	GZ-A	Zea mays L.	107º39′45.96″	34°25′59.98″	656	1~5	4.94	2.45	0.93	11.82	8.5	152	17.2	8.23	53.31	163	69299	49729	0.72	91559	87093	0.95
AL2	GZ-B	Zea mays L.	108º0′41.66″	34°20′28.46″	549	1~5	4.94	2.28	0.95	17.27	8.4	298	13.7553	8.31	56.82	180	73786	54982	0.75	82422	77418	0.94
AL3	GZ-C	Zea mays L.	108º22′53.05″	34º18′15.43″	415	0~5	6.19	2.08	1.18	26.75	8.6	263	15.1927	9.85	43.55	179	76694	56325	0.73	70611	66286	0.94
AL4	WB-A	Amygdalus persica L.	109º13′45.74″	34º43′55.22″	421	0~5	4.94	2.25	1.1	24.7	7.8	472	7.23214	8.09	52.44	193	77970	58682	0.75	82167	75815	0.92
AL5	WB-B	Pyrus spp	109º36′4.50″	34º54′38.12″	397	0~5	4.92	2.21	1.38	51.27	8.4	731	12.4514	8.89	37.03	60	65749	51312	0.78	63726	61705	0.97
AL6	WB-C	Malus pumila Mill.	107º48′26.13″	35°11′45.60″	1180	0~5	4.49	2.63	1.52	87.27	7.8	828	19.4794	11.3	41.95	156	67766	61882	0.91	67283	65091	0.97
AL7	LC-A	Malus pumila Mill.	109º28′31.76″	35º47′43.77″	1206	0~5	3.99	2.17	0.96	72.07	8.3	611	16.5327	7.93	77.18	114	76876	69180	0.9	62610	60856	0.97
AL8	LC-B	Malus pumila Mill.	109º29′0.83″	35º49′30.47″	1220	1~3	4.25	2.42	1.05	62.87	8.3	1076	11.2255	8.64	83.94	164	77076	58259	0.76	71288	68332	0.96
AL9	LC-C	Malus pumila Mill.	109º24′28.55″	35°50′32.16″	1138	1~3	3.41	1.77	0.68	19.69	8.5	204	12.7244	8.33	52.85	147	71961	60361	0.84	68615	66420	0.97
RL1	ZWL-A	Pinus tabuliformis Carrière	109º5′54.50″	36º0′18.15″	1185	30~40	4.68	2.92	0.54	3.68	8.4	371	14.3511	10.28	94.25	490	70024	60321	0.86	72642	69656	0.96
RL2	ZWL-B	Pinus tabuliformis Carrière	108º52′43″	36º1′42″	1025	0~15	3.19	2.12	0.47	2.29	8.9	91	18.5224	8.76	85.25	444	63936	55883	0.87	85005	82256	0.97
RL3	ZWL-C	Betula platyphylla	108º37′28.56″	36º5′56.70″	1151	30~45	5.58	3.04	0.58	4	8.7	100	14.5081	10.57	122.14	551	68909	53384	0.77	92064	87859	0.95
RL4	AS-A	Artemisia gmelinii	109º16′32.67″	36º47′23.30″	1273	21	2.32	1.03	0.53	0.78	8.9	92	13.65	7.32	41.55	104	74507	60511	0.81	72406	69259	0.96
RL5	AS-B	Caragana Korshinskii Kom	109º15′29.74″	36º43′54.22″	1298	10	2.88	1.14	0.49	1.63	9	103	8.08734	6.9	64.79	123	72004	54089	0.75	66514	63882	0.96
RL6	AS-C	Robinia pseudoacacia Linn.	109º15′18.10″	36º43′56.05″	1335	17	5.56	1.83	0.56	2.08	8.8	134	15.6082	7.95	128.41	69	78517	59788	0.76	126867	116816	0.92
RL7	LDW-A	Bothriochloa	108º58′15″	37º11′39″	1350	30~40	3.48	1.13	0.46	0.62	8.8	88	18.8906	7	45.05	135	69238	56380	0.81	118418	108033	0.91
RL8	LDW-B	Artemisia scoparia Waldst.	108º57′01″	37º10′12″	1420	0~5	1.84	0.57	0.47	0.49	9.1	75	13.7577	6.69	35.29	129	72278	56141	0.78	86284	84496	0.98
RL9	LDW-C	Stipa grandis	108º57′11.34″	37º11′49.06″	1403	7~20	2.83	0.76	0.49	0.52	9.1	74	14.5599	6.5	42.68	143	69392	62415	0.9	72465	69462	0.96

## Sheet: Table S2
Supplementary Table 2. Relative abundances (%) of bacterial phyla across the studied agricultural (AL) and rehabilitated lands (RL) on the Loess Plateau.
Taxon	AL-mean	RL-mean	P-vaule	AL1	AL2	AL3	AL4	AL5	AL6	AL7	AL8	AL9	RL1	RL2	RL3	RL4	RL5	RL6	RL7	RL8	RL9
k__Bacteria;p__Proteobacteria	0.25114	0.211086	0.049	0.254282	0.301926	0.247693	0.28175	0.282465	0.283126	0.200516	0.216274	0.192226	0.183393	0.216163	0.239931	0.287188	0.241083	0.195234	0.153943	0.18776	0.19508
k__Bacteria;p__Actinobacteria	0.128135	0.254087	0	0.125966	0.105174	0.0985717	0.13645	0.145386	0.172621	0.166271	0.102412	0.100361	0.26599	0.302284	0.257964	0.120484	0.186339	0.186142	0.315917	0.324661	0.327002
k__Bacteria;p__Acidobacteria	0.170602	0.19782	0.357	0.23641	0.228883	0.249832	0.121061	0.102121	0.169876	0.162584	0.238046	0.0266053	0.202686	0.144613	0.223055	0.260987	0.222921	0.214152	0.134581	0.197223	0.180163
k__Bacteria;p__Planctomycetes	0.119175	0.0960275	0.089	0.0967374	0.107468	0.130132	0.158178	0.132504	0.0757171	0.150576	0.1228	0.0984668	0.0879413	0.0893338	0.0705214	0.109143	0.106612	0.123108	0.145206	0.0639111	0.0684701
k__Bacteria;p__Gemmatimonadetes	0.0998254	0.059495	0	0.0946663	0.0963923	0.0951896	0.100189	0.0948806	0.0714002	0.11625	0.136603	0.0928571	0.0627074	0.0698296	0.0514876	0.0427747	0.0512343	0.0898478	0.0642097	0.0552601	0.0481035
k__Bacteria;p__Chloroflexi	0.0706774	0.0764991	0.635	0.0839384	0.0623812	0.045374	0.0916177	0.0890394	0.0921537	0.0786385	0.0618746	0.0310786	0.122295	0.0942876	0.0462073	0.0423091	0.0456826	0.0707402	0.0680821	0.0974474	0.101441
k__Bacteria;p__Verrucomicrobia	0.0381124	0.0477732	0.139	0.0302523	0.0461608	0.0477985	0.0381342	0.0362909	0.0445416	0.0420688	0.035614	0.0221501	0.0256512	0.0481283	0.0316644	0.0677095	0.0604144	0.0666877	0.0614246	0.0333867	0.0348917
k__Bacteria;p__Nitrospirae	0.0266387	0.024043	0.669	0.0416783	0.0221506	0.0493062	0.017263	0.0121488	0.0154252	0.0298522	0.0414079	0.0105159	0.0254128	0.0120217	0.016034	0.0391993	0.0346188	0.0346667	0.0271069	0.0147816	0.0125453
k__Bacteria;p__Bacteroidetes	0.0434369	0.0102055	0.261	0.00851717	0.00874039	0.00605122	0.0106249	0.0270738	0.0269309	0.0172828	0.0153648	0.270346	0.00498718	0.00978319	0.0204196	0.00735568	0.0121939	0.00377953	0.0133532	0.0105095	0.0094678
k__Bacteria;p__[Thermi]	0.0234287	0.00016666	0.121	0.000651587	0.00150839	0.000244494	0.0161068	0.0448195	0.0106748	0.00120242	0.00522049	0.130429	1.99e-05	8.29e-05	1.75e-05	0.000670391	0.000337068	0	0	0.000234967	0.000137215
Others	0.0288287	0.022797
k__Bacteria;p__WS3	0.00763094	0.00711358	0.839	0.0136135	0.0108893	0.0193965	0.00602013	0.00204331	0.00399176	0.00501812	0.00476567	0.00294012	0.00695424	0.0019898	0.00491194	0.0104469	0.0170715	0.00909186	0.0080119	0.00305458	0.00248946
k__Bacteria;p__Firmicutes	0.00625714	0.00667812	0.895	0.00353719	0.00210761	0.00189483	0.00613974	0.00664075	0.0151001	0.00726264	0.0046668	0.00896465	0.00190745	0.00186544	0.0261911	0.00595903	0.0152672	0.0015958	0.00219374	0.00318274	0.00194061
k__Bacteria;p__Cyanobacteria	0.00365107	0.00206251	0.357	0.000325794	0.00014464	0.000876103	0.00458487	0.0022432	0.00462394	0.0124571	0.00607079	0.00153319	0.0020664	0.00219707	0.00129816	0.000223464	0.00071379	0.000125984	0.000934722	0.000790345	0.0102127
k__Bacteria;p__Armatimonadetes	0.00315329	0.00276989	0.476	0.00556176	0.00241756	0.00289318	0.00295026	0.00208773	0.00364858	0.00394395	0.00397469	0.000901876	0.00423215	0.00341997	0.00298225	0.00184358	0.00154655	0.00270866	0.0020602	0.0030973	0.00303832
k__Bacteria;p__OD1	0.00289533	0.000368611	0.087	0.000535232	0.000702537	0.000672358	0.00354829	0.0135258	0.00319702	0.000929875	0.00069211	0.00225469	0.000317908	0.00014509	0.000859589	0.000502793	0.000416378	8.4e-05	0.000343367	0.000256328	0.000392042
No blast hit;Other	0.000209452	0.000741312	0.145	6.98e-05	4.13e-05	6.11e-05	0.000119605	6.66e-05	0.000614117	0.000705422	9.89e-05	0.000108225	0.000119216	4.15e-05	0.00275419	0.00122905	0.00194309	0	0.000438747	0.000106803	3.92e-05
k__Bacteria;p__BRC1	0.00145519	0.000326554	0.02	0.000605045	0.000929829	0.000753856	0.00153494	0.00142143	0.00131855	0.000545099	0.00122602	0.00476191	0.000337777	0.000476723	0.000368395	3.72e-05	9.91e-05	0.000167979	0.00019076	0.000555378	0.000705675
k__Bacteria;p__FBP	0.000268743	0.000687927	0.123	0.000139626	4.13e-05	6.11e-05	0.000418619	0.000621877	0.000559931	0.000304614	0.00021752	5.41e-05	0.00053647	0.00143017	0.000421023	0.000167598	0	4.2e-05	0.000286139	0.00113212	0.00217583
k__Bacteria;p__TM7	0.00076825	0.000319666	0.039	0.000651587	0.000847177	0.000488988	0.000697698	0.000910605	0.00204104	0.000561131	0.000553688	0.000162338	0.000417254	0.000248725	0.00103502	0.000353818	0.000218103	0.000230971	0.000228912	8.54e-05	5.88e-05
k__Bacteria;p__Thermotogae	0.000466049	0.000281316	0.181	0.000442148	6.2e-05	0.000529737	0.000538224	0.000710716	0.000433495	0.000577164	0.000810757	9.02e-05	0.000695424	0.000518178	0.000175426	0	3.97e-05	2.1e-05	1.91e-05	0.000768984	0.000294031
k__Bacteria;p__BHI80-139	0.00029183	0.000339341	0.625	0.000302523	0.000123977	8.15e-05	0.00037875	0.000310938	0.000379308	0.00068939	0.000197746	0.000162338	0.000357647	0.00064254	0.000719248	0.00018622	9.91e-05	0.000314961	0.000171684	0.000405853	0.000156817
k__Bacteria;p__	0.000302342	0.00020813	0.293	0.000349065	0.000247954	0.000651983	0.000358816	0.000133259	9.03e-05	0.000272549	0.000454815	0.000162338	7.95e-05	0.000124363	0.000263139	0.000651769	0.000297413	6.3e-05	0.000247987	0.000106803	3.92e-05
k__Bacteria;p__Fibrobacteres	0.00028225	0.000139448	0.118	0.000418877	6.2e-05	0.000366741	0.000199342	0.000155469	0.000487682	0.000641293	0.000118647	9.02e-05	0.000198693	6.22e-05	3.51e-05	5.59e-05	1.98e-05	2.1e-05	0.000114456	0.000512656	0.000235225
k__Bacteria;p__GN02	0.00045337	0	0.134	0	0	0	5.98e-05	0.00133259	0.000252872	0	0	0.00243507	0	0	0	0	0	0	0	0	0
k__Bacteria;p__GAL15	7.87794e-05	0.000229675	0.012	4.65e-05	2.07e-05	4.07e-05	9.97e-05	0.000177679	0.000126436	6.41e-05	7.91e-05	5.41e-05	0.000377516	0.000124363	7.02e-05	3.72e-05	0.000218103	0.000209974	0.000515051	0.000299049	0.000215623
k__Bacteria;p__Chlamydiae	0.000108166	0.000151842	0.601	0	0.000165303	0.000366741	0.000219276	2.22e-05	0.000108374	1.6e-05	3.95e-05	3.61e-05	0	0	0	0.00018622	5.95e-05	0.000629921	9.54e-05	4.27e-05	0.000352837
k__Bacteria;p__TM6	9.65126e-05	4.31153e-05	0.284	4.65e-05	0.000103314	0.000305617	0.000338882	2.22e-05	3.61e-05	1.6e-05	0	0	0	0	0.000157884	0.000130354	3.97e-05	0	1.91e-05	2.14e-05	1.96e-05
k__Bacteria;p__Chlorobi	0.000144272	8.36866e-05	0.151	9.31e-05	0.000123977	0.000122247	5.98e-05	0.000355358	0.000108374	0.000192388	9.89e-05	0.0001443	7.95e-05	0.00014509	5.26e-05	0	3.97e-05	4.2e-05	3.82e-05	0.000277689	7.84e-05
k__Bacteria;p__WPS-2	0.000107757	6.8655e-05	0.179	4.65e-05	6.2e-05	0.000122247	0.00013954	8.88e-05	7.22e-05	0.000224452	0.000177971	3.61e-05	0.000158954	4.15e-05	0.000140341	1.86e-05	0	4.2e-05	9.54e-05	4.27e-05	7.84e-05
k__Bacteria;p__NKB19	0.000109414	7.07778e-06	0.018	4.65e-05	0	4.07e-05	0.00013954	0.000377568	0.000144498	0.000160323	3.95e-05	3.61e-05	0	0	0	0	0	2.1e-05	0	4.27e-05	0
k__Bacteria;p__OP3	6.47222e-05	5.5067e-05	0.678	2.33e-05	8.27e-05	6.11e-05	5.98e-05	0	0.000108374	0.000112226	9.89e-05	3.61e-05	3.97e-05	0	0.000105256	3.72e-05	0	0	0.000133532	4.27e-05	0.000137215
k__Bacteria;p__AD3	0	3.51681e-05	0.3	0	0	0	0	0	0	0	0	0	0	0	0	0	0.000297413	0	1.91e-05	0	0
k__Bacteria;p__SBR1093	5.83333e-06	5.80688e-05	0.095	0	0	2.04e-05	0	0	0	3.21e-05	0	0	0	0	0	7.45e-05	0.000178448	0.000230971	1.91e-05	0	1.96e-05
k__Bacteria;p__WS2	2.54556e-05	1.41333e-05	0.415	2.33e-05	4.13e-05	0	1.99e-05	2.22e-05	9.03e-05	3.21e-05	0	0	1.99e-05	0	8.77e-05	0	0	0	0	0	1.96e-05
k__Archaea;p__Euryarchaeota	2.58889e-06	0	0.332	2.33e-05	0	0	0	0	0	0	0	0	0	0	0	0	0	0	0	0	0
k__Bacteria;p__SAR406	0	1.19333e-05	0.173	0	0	0	0	0	0	0	0	0	0	0	7.02e-05	3.72e-05	0	0	0	0	0
k__Bacteria;p__Deferribacteres	0	2.21111e-06	0.332	0	0	0	0	0	0	0	0	0	1.99e-05	0	0	0	0	0	0	0	0
	AL	RL
Proteobacteria	0.25114	0.211086
Actinobacteria	0.128135	0.254087
Acidobacteria	0.170602	0.19782
Planctomycetes	0.119175	0.0960275
Gemmatimonadetes	0.0998254	0.059495
Chloroflexi	0.0706774	0.0764991
Verrucomicrobia	0.0381124	0.0477732
Nitrospirae	0.0266387	0.024043
Bacteroidetes	0.0434369	0.0102055
Thermi	0.0234287	0.00016666
Others	0.0288287	0.022797

## Sheet: Table S3
Supplementary Table 3. Relative abundances (%) of fungal phyla across the studied agricultural (AL) and rehabilitated lands (RL) on the Loess Plateau.
Taxon	AL-mean	RL-mean	P-vaule	AL1	AL2	AL3	AL4	AL5	AL6	AL7	AL8	AL9	RL1	RL2	RL3	RL4	RL5	RL6	RL7	RL8	RL9
k__Fungi;p__Ascomycota	0.769403	0.615073	0.21	0.767189	0.647107	0.707197	0.924299	0.873092	0.935957	0.450947	0.774845	0.843994	0.889106	0.360003	0.683221	0.860982	0.591019	0.347273	0.438973	0.804048	0.561038
k__Fungi;p__Basidiomycota	0.0459103	0.120298	0.072	0.0601126	0.118437	0.151135	0.0142121	0.00773771	0.0106738	0.0191189	0.0254655	0.00629972	0.0233165	0.0338989	0.012392	0.0742812	0.229691	0.0535368	0.0890449	0.154682	0.411839
k__Fungi;p__unidentified	0.0414711	0.0296304	0.698	0.0177275	0.139991	0.0204818	0.0280157	0.094713	0.0164589	0.0199113	0.0108796	0.0250609	0.0157191	0.0417647	0.026427	0.0108906	0.0135235	0.143965	0.00481478	0.00495681	0.00461163
k__Fungi;p__Chytridiomycota	0.0136517	0.00043138	0.009	0.00780529	0.0167165	0.0139902	0.000510703	0.00396742	0.00199043	0.0509838	0.0214753	0.00542604	0.00024204	0.000773421	0.000594568	0.000562288	0.000722752	0.000421618	1.90308e-05	0.000546707	0
k__Fungi;p__Zygomycota	0.00252452	0.00358628	0.574	0.00204593	0.000903594	0.00209156	0.00259729	0.000788556	0.00190895	0.00055637	0.00854829	0.00328015	0.00318685	0.00580888	0.00128301	0.00517897	0.00120459	0.00395267	0.00520491	1.2149e-05	0.00644446
k__Fungi;p__Glomeromycota	0.00448475	0.000806525	0.032	0.00125358	0.000677696	0.00204508	0.000539886	0.00131837	0.00308459	0.0201642	0.00366142	0.00761791	0.000268933	0.00118481	0.00118914	0.00260428	0.00133308	0.000412835	5.70923e-05	6.07452e-05	0.000147809
k__Fungi;p__Rozellomycota	0.000978394	0.00022392	0.027	0.00118262	0.000571391	0.00176621	0.00415858	1.23212e-05	6.98397e-05	5.05791e-05	0.00068745	0.000306556	1.34466e-05	8.22788e-05	3.1293e-05	0.000162768	1.60612e-05	0.000483105	0.000713654	0.000157938	0.000354741
Others	0.121576	0.22995		0.142683	0.0755963	0.101294	0.0256665	0.0183709	0.0298565	0.438268	0.154437	0.108015	0.0681476	0.556484	0.274862	0.0453382	0.162491	0.449955	0.461172	0.035536	0.0155643

## Sheet: Table S4
Table S4 Pearson correlation (r) and significance (P ) between soil microbial community structure (as indicated by NMDS scores) and soil physicochemical parameters.
		pH	TOC*	TN	TP	NO4	AP	MBC
NMDS1-Bacteria	r	0.611**	−0.642**	−0.835**	−0.481*	−0.736**	−0.212	−0.533*
	P	0.007	0.004	<0.001	0.043	<0.001	0.397	0.023
NMDS2-Bacteria	r	0.087	−0.038	−0.151	0.01	−0.288	0.056	−0.435
	P	0.733	0.882	0.55	0.97	0.247	0.826	0.071
NMDS1-Fungi	r	0.750**	−0.544*	−0.639**	−0.792**	−0.504*	−0.773**	0.153
	P	<0.001	0.02	0.004	<0.001	0.033	<0.001	0.544
NMDS1-Fungi	r	0.543*	−0.309	−0.215	−0.640**	−0.265	−0.608**	0.175
	P	0.02	0.212	0.392	0.004	0.287	0.007	0.488
Abbreviations: AP, available phosphorous; MBC, microbial biomass carbon; NMDS, non-metric multidimensional scaling; TOC, total organic carbon; TN, total nitrogen; TP, total phosphorous.

## Sheet: Table S5
Table S5 Topological parameters of the empirical molecular ecological networks (MENs) of bacterial and fungal communities in agricultural (AL) and rehabilitated (RL) lands' soils and their associated random MENs
	Random	Empirical	Random	Empirical	Random	Similarity threshold
	GDa± SD	avgCC	avg CC ± SD	Modularity	Modularity ± SD
Bac_Al	5.820±0.064	0.075	0.003±0.001	0.935	0.741±0.004	0.94
Bac_RL	3.905±0.020	0.101	0.024±0.002	0.77	0.423±0.002	0.852
Fun_AL	3.838±0.088	0.121	0.040±0.010	0.684	0.532±0.009	0.918
Fun_RL	3.857±0.059	0.158	0.029±0.006	0.633	0.487±0.007	0.872
aAbbreviations: avg CC = average clustering coefficient of nodes; GD = average geodesic distance between nodes.

## Sheet: Table S6
Supplementary Table 6. Keystone taxa detected based on network analysis across the studied agricultural (AL) and rehabilitated (RL) lands' soils on the Loess Plateau.
aB-AL	Name	row number	Kingdom	Phyla	class	Order	Family	Genus	Species	node.degree	node.betw	node.stress	node.evcent	Clustering.Coefficient	No. module	Zi	Pi
Zi > 2.5	otu46084	645	Bacteria	Proteobacteria	Alphaproteobacteria	Rhizobiales	Hyphomicrobiaceae	Rhodoplanes	0	21	937.5	2159	8.5804e-92	0	1	6.45168	0
	otu5872	855	Bacteria	Proteobacteria	Alphaproteobacteria	Rhizobiales	Hyphomicrobiaceae	Devosia	0	22	41280.2	517636	0.0043387	0.012987	4	5.4372	0.169421
	otu45089	1289	Bacteria	Proteobacteria	Betaproteobacteria	Burkholderiales	Comamonadaceae	0	0	29	13298.6	218534	0.319908	0.0492611	0	4.04621	0
	otu59178	394	Bacteria	Proteobacteria	Deltaproteobacteria	Myxococcales	0	0	0	10	24442.3	236040	8.15328e-07	0.0666667	9	4.03558	0
	otu36507	2534	Bacteria	Proteobacteria	Gammaproteobacteria	Xanthomonadales	Sinobacteraceae	Steroidobacter	0	19	1998.62	32535	1.29551e-07	0.0760234	29	3.25161	0
	otu28365	2740	Bacteria	Proteobacteria	Alphaproteobacteria	Sphingomonadales	Sphingomonadaceae	0	0	9	36	36	5.86405e-137	0	34	3	0
	otu1603	151	Bacteria	Proteobacteria	Alphaproteobacteria	Sphingomonadales	Sphingomonadaceae	Kaistobacter	0	7	39	39	6.10696e-147	0	19	2.96329	0
	otu37289	1482	Bacteria	Proteobacteria	Alphaproteobacteria	Rhodospirillales	Rhodospirillaceae	0	0	6	45.8333	96	1.0208e-134	0	16	2.61116	0
	otu55288	7409	Bacteria	Planctomycetes	Planctomycetia	Gemmatales	Isosphaeraceae	0	0	12	74	74	6.81465e-116	0.030303	30	3.52114	0
	otu22858	1480	Bacteria	Planctomycetes	Planctomycetia	Pirellulales	Pirellulaceae	0	0	6	14462	133698	7.08597e-15	0	8	3.09005	0
	otu11933	869	Bacteria	Planctomycetes	OM190	CL500-15	0	0	0	9	3676.5	26100	1.51096e-06	0.0555556	2	2.90985	0
	otu44490	5586	Bacteria	Planctomycetes	Planctomycetia	Gemmatales	Gemmataceae	0	0	11	49	49	8.2302e-98	0.109091	28	2.89238	0
	otu49777	3243	Bacteria	Planctomycetes	Phycisphaerae	Phycisphaerales	0	0	0	5	84.5	113	2.04486e-150	0	23	2.75599	0
	otu2452	5057	Bacteria	Planctomycetes	Planctomycetia	Gemmatales	Gemmataceae	0	0	12	15393.9	575349	1.06684e-05	0	7	2.59529	0.152778
	otu10636	530	Bacteria	Gemmatimonadetes	Gemmatimonadetes	0	0	0	0	11	3545.37	95624	6.16568e-06	0.218182	3	2.94659	0
	otu29208	204	Bacteria	Gemmatimonadetes	Gemmatimonadetes	C114	0	0	0	22	2553.79	43763	0.243509	0.121212	0	2.77191	0
	otu10278	983	Bacteria	FBP	0	0	0	0	0	20	9073.73	143532	2.43965e-07	0.00526316	29	3.489	0
	otu64681	3149	Bacteria	Chloroflexi	Thermomicrobia	JG30-KF-CM45	0	0	0	20	622.4	1937	3.70864e-85	0.0157895	13	5.68722	0
	otu73729	816	Bacteria	Chloroflexi	Chloroflexi	[Roseiflexales]	[Kouleothrixaceae]	0	0	19	4670.46	50713	1.81395e-12	0.00584795	5	4.64997	0
	otu57797	609	Bacteria	Chloroflexi	Chloroflexi	[Roseiflexales]	0	0	0	16	8643.95	112378	8.40899e-12	0	5	3.78057	0
	otu17477	5526	Bacteria	Chloroflexi	Anaerolineae	A31	S47	0	0	9	36	36	5.86405e-137	0	33	3	0
	otu16899	3631	Bacteria	Chloroflexi	Thermomicrobia	Sphaerobacterales	0	0	0	7	9799.2	52333	0.00229794	0.142857	6	2.76554	0.244898
	otu69876	1346	Bacteria	Bacteroidetes	[Saprospirae]	[Saprospirales]	Chitinophagaceae	Flavisolibacter	0	9	147.5	200	2.48929e-129	0	14	3.63913	0
	otu25053	894	Bacteria	Armatimonadetes	0319-6E2	0	0	0	0	12	6461.44	33051	2.37118e-05	0	11	4.00696	0.152778
	otu10835	4832	Bacteria	Armatimonadetes	0319-6E2	0	0	0	0	10	21464.4	183869	1.10274e-09	0	2	2.90985	0.18
	otu72155	474	Bacteria	Actinobacteria	Actinobacteria	Actinomycetales	Nocardioidaceae	Aeromicrobium	0	18	19256.8	235086	7.97884e-05	0.0392157	4	4.50255	0.104938
	otu45203	6836	Bacteria	Actinobacteria	Acidimicrobiia	Acidimicrobiales	0	0	0	7	57.5	74	7.29277e-142	0	22	3.18689	0
	otu55083	4671	Bacteria	Actinobacteria	Thermoleophilia	Solirubrobacterales	0	0	0	8	35	35	4.10366e-142	0	25	2.96926	0
	otu52048	2253	Bacteria	Actinobacteria	Thermoleophilia	Solirubrobacterales	Patulibacteraceae	0	0	6	30	30	1.11314e-155	0	21	2.85774	0
	otu69825	4180	Bacteria	Actinobacteria	Thermoleophilia	Solirubrobacterales	Solirubrobacteraceae	0	0	7	27	27	1.12805e-148	0	26	2.78894	0
	otu37190	30	Bacteria	Actinobacteria	Actinobacteria	Actinomycetales	Nocardioidaceae	Kribbella	0	11	4143.2	71643	4.74915e-06	0.0909091	4	2.63324	0
	otu3595	59	Bacteria	Acidobacteria	Acidobacteria-6	CCU21	0	0	0	27	38390.7	347180	0.0010553	0.102564	10	4.6537	0.139918
	otu30043	15	Bacteria	Acidobacteria	Acidobacteria-6	iii1-15	0	0	0	26	13023	197788	0.00042255	0.113846	10	4.6537	0.0739645
	otu46787	4241	Bacteria	Acidobacteria	Acidobacteria-6	iii1-15	0	0	0	13	5037.98	321272	8.32454e-07	0	7	3.26702	0
	otu20027	4605	Bacteria	Acidobacteria	[Chloracidobacteria]	RB41	Ellin6075	0	0	12	1054.98	116809	8.2585e-07	0	7	2.93116	0
	otu4387	7849	Bacteria	Acidobacteria	Acidobacteria-6	iii1-15	0	0	0	7	46.4667	81	4.90423e-124	0	17	2.74878	0
	otu37516	292	Bacteria	Acidobacteria	iii1-8	DS-18	0	0	0	17	14290.9	416968	7.54478e-05	0.0367647	10	2.67529	0.110727
	otu24043	1335	Bacteria	Acidobacteria	Acidobacteria-6	iii1-15	0	0	0	5	57	57	6.48134e-158	0	15	2.64849	0
	otu66447	7175	Bacteria	Acidobacteria	Acidobacteria-6	CCU21	0	0	0	8	42.2667	96	1.05619e-107	0.0357143	47	2.64759	0
	otu7497	6704	Bacteria	Acidobacteria	Acidobacteria-6	iii1-15	0	0	0	6	38	38	1.99025e-150	0	18	2.63828	0
	otu17596	481	Bacteria	Acidobacteria	Acidobacteria-6	iii1-15	mb2424	0	0	7	5133	33294	3.27235e-06	0.047619	20	2.58199	0.244898
	otu42923	3858	Bacteria	Acidobacteria	Acidobacteria-6	iii1-15	0	0	0	6	22.5	31	6.64054e-150	0	45	2.55841	0
	otu24281	2242	Bacteria	Acidobacteria	Acidobacteria-6	iii1-15	0	0	0	6	18.5	23	3.53714e-151	0	38	2.52982	0
	otu46549	1921	Bacteria	Acidobacteria	Sva0725	Sva0725	0	0	0	5	19	19	1.03699e-162	0	27	2.50185	0
Pi>0.62	otu53987	1944	Bacteria	Proteobacteria	Gammaproteobacteria	Pseudomonadales	Pseudomonadaceae	Pseudomonas	0	7	40334.3	389555	0.0205678	0.047619	0	-0.868953	0.693878
B-RL	otu42730	2063	Bacteria	Verrucomicrobia	[Pedosphaerae]	[Pedosphaerales]	Ellin517	0	0	10	14718.8	512397	9.74513e-07	0	0	3.16233	0
Zi>2.5	otu28138	713	Bacteria	Proteobacteria	Alphaproteobacteria	Rhodospirillales	Rhodospirillaceae	0	0	12	17518	1960031	1.50197e-05	0	0	4.00149	0
	otu51335	3605	Bacteria	Proteobacteria	Deltaproteobacteria	Syntrophobacterales	Syntrophobacteraceae	0	0	9	19.8333	34	1.64565e-08	0.0555556	0	2.74274	0
	otu22187	1542	Bacteria	Actinobacteria	Thermoleophilia	Gaiellales	Gaiellaceae	0	0	12	13650	3798086	0.00104189	0	0	3.58191	0.152778
	otu23717	944	Bacteria	Acidobacteria	iii1-8	DS-18	0	0	0	12	38664.9	1506176	0.000975462	0	0	2.74274	0.402778
	otu14189	2854	Bacteria	Proteobacteria	Gammaproteobacteria	RCP1-48	0	0	0	133	19008.9	8587908	0.34909	0.0100251	1	8.27932	0
	otu54288	3608	Bacteria	Proteobacteria	Alphaproteobacteria	Rhizobiales	Beijerinckiaceae	0	0	69	72290.1	58959335	0.184659	0.00682012	1	3.73598	0.0831758
	otu21178	2509	Bacteria	Gemmatimonadetes	Gemmatimonadetes	C114	0	0	0	109	17996.3	13183904	0.2962	0.0159701	1	6.65186	0
	otu44799	3239	Bacteria	Chloroflexi	Thermomicrobia	JG30-KF-CM45	0	0	0	73	6042.81	1634985	0.200331	0.00837139	1	4.21066	0
	otu29789	767	Bacteria	Actinobacteria	Thermoleophilia	Solirubrobacterales	0	0	0	89	18894.3	6912967	0.222705	0.0158325	1	5.22783	0.0222194
	otu7488	709	Bacteria	Actinobacteria	Thermoleophilia	Solirubrobacterales	Solirubrobacteraceae	0	0	71	3346.67	3068928	0.19435	0.0112676	1	4.07504	0
	otu59485	3294	Bacteria	Actinobacteria	Thermoleophilia	Solirubrobacterales	Solirubrobacteraceae	0	0	49	2011.12	2909402	0.140274	0.0493197	1	2.5832	0
	otu7587	845	Bacteria	Proteobacteria	Alphaproteobacteria	Rhizobiales	Beijerinckiaceae	0	0	53	6935.1	1195828	0.0399209	0.0907112	2	3.44177	0.0726237
	otu3950	953	Bacteria	Proteobacteria	Deltaproteobacteria	[Entotheonellales]	[Entotheonellaceae]	0	0	51	6165.89	2602222	0.0320833	0.014902	2	3.27882	0.0753556
	otu6858	79	Bacteria	Actinobacteria	Rubrobacteria	Rubrobacterales	Rubrobacteraceae	Rubrobacter	0	127	181262	157991589	0.0856756	0.0132483	2	8.5747	0.186496
	otu10433	1362	Bacteria	Actinobacteria	Thermoleophilia	Gaiellales	Gaiellaceae	0	0	64	24616.7	31060880	0.042107	0.00644841	2	4.09357	0.146973
	otu61191	662	Bacteria	Actinobacteria	Thermoleophilia	Gaiellales	Gaiellaceae	0	0	51	10962.2	3666540	0.0319874	0.065098	2	3.3603	0.0384468
	otu14570	368	Bacteria	Actinobacteria	Rubrobacteria	Rubrobacterales	Rubrobacteraceae	Rubrobacter	0	56	21941.6	7035680	0.0413978	0.00974026	2	2.95292	0.315689
	otu58925	468	Bacteria	Acidobacteria	[Chloracidobacteria]	RB41	0	0	0	65	11152.6	5969205	0.0391663	0.0442308	2	4.41947	0.059645
	otu33700	3849	Bacteria	Acidobacteria	[Chloracidobacteria]	RB41	0	0	0	56	9427.97	3435464	0.0345016	0.0168831	2	3.6862	0.0688776
	otu23925	757	Bacteria	Acidobacteria	[Chloracidobacteria]	RB41	0	0	0	48	4684.89	934812	0.0313606	0.0301418	2	3.0344	0.0798611
	otu54221	1962	Bacteria	Proteobacteria	Alphaproteobacteria	Rhizobiales	Bradyrhizobiaceae	0	0	66	10461.9	26065006	0.00420839	0.0400932	3	5.99454	0
	otu50885	5279	Bacteria	Proteobacteria	Alphaproteobacteria	Rhizobiales	Bradyrhizobiaceae	0	0	40	3765.24	13057239	0.00267823	0.00641026	3	3.2441	0
	otu44164	774	Bacteria	Proteobacteria	Alphaproteobacteria	Rhodospirillales	Rhodospirillaceae	0	0	39	2588.06	8376753	0.00281104	0.0121457	3	3.13832	0
	otu56807	82	Bacteria	Proteobacteria	Alphaproteobacteria	Rhizobiales	Bradyrhizobiaceae	0	0	36	2984.2	5961312	0.0025005	0.0634921	3	2.82096	0
	otu28903	306	Bacteria	Planctomycetes	Planctomycetia	Pirellulales	Pirellulaceae	A17	0	40	6209.17	13287087	0.0022931	0.0205128	3	3.2441	0
	otu20652	2457	Bacteria	Acidobacteria	[Chloracidobacteria]	RB41	0	0	0	61	8624.33	23526182	0.00387933	0.0382514	3	5.35982	0.0322494
	otu71383	173	Bacteria	Acidobacteria	Sva0725	Sva0725	0	0	0	39	4251.88	10568625	0.00264912	0.0364372	3	3.13832	0
	otu46298	156	Bacteria	Proteobacteria	Alphaproteobacteria	Rhizobiales	Brucellaceae	Ochrobactrum	0	19	46965.1	110529522	8.45696e-06	0.0116959	4	5.05935	0
	otu22549	6099	Bacteria	Proteobacteria	Alphaproteobacteria	Rhizobiales	0	0	0	11	14681.3	82898001	9.13621e-09	0.0181818	4	2.59442	0
	otu68508	163	Bacteria	Acidobacteria	Acidobacteria-6	iii1-15	0	0	0	17	63702	120572902	0.00379069	0	4	3.51877	0.290657
	otu1592	1314	Bacteria	Acidobacteria	Acidobacteria-6	iii1-15	0	0	0	11	13776	77371490	4.21873e-10	0	4	2.59442	0
	otu64962	1800	Bacteria	Planctomycetes	Planctomycetia	Pirellulales	Pirellulaceae	0	0	23	50972.2	17493378	0.000239231	0.0355731	5	5.5356	0
	otu3183	820	Bacteria	Planctomycetes	Planctomycetia	Planctomycetales	Planctomycetaceae	Planctomyces	0	18	20583.4	16049925	5.47154e-06	0.0457516	5	4.15393	0
	otu40252	596	Bacteria	Proteobacteria	Alphaproteobacteria	Rhizobiales	Bradyrhizobiaceae	Balneimonas	0	18	18061.5	9032695	2.33409e-06	0.0392157	6	4.9527	0
	otu65537	1659	Bacteria	Proteobacteria	Alphaproteobacteria	Rhizobiales	Hyphomicrobiaceae	Rhodoplanes	0	13	21799.3	1321774	1.09408e-05	0.0384615	6	3.28747	0
	otu55102	374	Bacteria	Proteobacteria	Alphaproteobacteria	Rhizobiales	0	0	0	11	6668.23	2413253	5.27829e-05	0.127273	6	2.62138	0
	otu61941	5827	Bacteria	GAL15	0	0	0	0	0	24	544.5	957	3.79606e-202	0.00724638	7	5.68442	0
	otu21414	2196	Bacteria	Planctomycetes	Planctomycetia	Gemmatales	Gemmataceae	0	0	16	13283.1	7252761	0.00174436	0.0166667	9	3.49647	0.21875
	otu23025	4964	Bacteria	Planctomycetes	OM190	CL500-15	0	0	0	15	12219.5	5607728	0.00152382	0	9	3.49647	0.124444
	otu8938	6276	Bacteria	Cyanobacteria	ML635J-21	0	0	0	0	12	124.5	185	1.47902e-248	0.0151515	12	4.04324	0
	otu71814	6933	Bacteria	Acidobacteria	Solibacteres	Solibacterales	0	0	0	9	52	52	1.42083e-273	0	14	3.26923	0
	otu72615	6665	Bacteria	Verrucomicrobia	[Pedosphaerae]	[Pedosphaerales]	0	0	0	10	71.5	90	3.03835e-263	0	16	3.47967	0
	otu29512	631	Bacteria	Proteobacteria	Alphaproteobacteria	Rhodospirillales	0	0	0	7	5437	2883995	7.14814e-05	0	17	2.72824	0.244898
	otu39973	870	Bacteria	Verrucomicrobia	[Spartobacteria]	[Chthoniobacterales]	[Chthoniobacteraceae]	0	0	5	2971.5	801451	7.80179e-05	0	18	2.50185	0
	otu62131	7444	Bacteria	Actinobacteria	Acidimicrobiia	Acidimicrobiales	0	0	0	8	34	34	5.67413e-274	0.0357143	19	2.9277	0
	otu63394	6437	Bacteria	Actinobacteria	Thermoleophilia	Gaiellales	Gaiellaceae	0	0	6	22.5	32	3.27737e-283	0	20	2.56285	0
	otu60443	4172	Bacteria	Proteobacteria	Alphaproteobacteria	Rhizobiales	Hyphomicrobiaceae	Rhodoplanes	0	12	65	65	8.46465e-251	0.0151515	23	3.43776	0
	otu36038	5752	Bacteria	Acidobacteria	[Chloracidobacteria]	RB41	0	0	0	7	19	19	7.10789e-275	0.0952381	27	2.56196	0
	otu37147	184	Bacteria	Nitrospirae	Nitrospira	Nitrospirales	0319-6A21	0	0	9	36	36	1.24388e-274	0	28	3	0
	otu23428	5722	Bacteria	Acidobacteria	[Chloracidobacteria]	RB41	0	0	0	7	75.0479	255	2.32754e-251	0	34	2.83777	0
	otu51334	8096	Bacteria	Actinobacteria	Acidimicrobiia	Acidimicrobiales	0	0	0	8	28	28	1.02963e-282	0	35	2.82843	0
	otu6889	695	Bacteria	Proteobacteria	Alphaproteobacteria	Rhizobiales	Hyphomicrobiaceae	Rhodoplanes	0	7	21	21	7.07869e-292	0	36	2.64575	0
Pi > 0.62	otu41124	1973	Bacteria	Actinobacteria	Thermoleophilia	Solirubrobacterales	Solirubrobacteraceae	0	0	4	5861.32	560278	0.00153816	0	1	-0.603924	0.625
bF-AL	Name	row number	Kingdom	Phyla	class	Order	Family	Genus	Species	node.degree	node.betw	node.stress	node.evcent	Clustering.Coefficient	No. module	Zi	Pi
Zi > 2.5	otu5193	842	Fungi	Ascomycota	Eurotiomycetes	Eurotiales	Trichocomaceae	Talaromyces	Talaromyces marneffei	24	1572.24	27066	0.288829	0.217391	2	2.51555	0.21875
Pi > 0.62	otu11811	38	Fungi	unidentified	unidentified	unidentified	unidentified	unidentified	Fungi sp	3	863	2569	0.00111239	0	5	-1	0.666667
	otu13053	400	Fungi	Ascomycota	Sordariomycetes	Microascales	Microascaceae	unidentified	Microascaceae sp	3	562.376	1870	0.000365384	0	4	-0.903211	0.666667
	otu13116	725	Fungi	Zygomycota	Incertae sedis	Mortierellales	Mortierellaceae	Mortierella	Mortierella indohii	3	451.469	1972	0.0226911	0	10	-1.24316	0.666667
F-RL	otu9744	194	Fungi	Ascomycota	Eurotiomycetes	unidentified	unidentified	unidentified	Eurotiomycetes sp	24	1450.58	5232	0.357608	0.130435	8	4.17686	0.541667
Zi > 2.5	otu6835	4	Fungi	Ascomycota	unidentified	unidentified	unidentified	unidentified	Ascomycota sp	36	5191.49	20011	0.484706	0.0793651	4	3.25751	0.716049
	otu3133	15	Fungi	Ascomycota	Sordariomycetes	Hypocreales	Nectriaceae	Fusarium	Fusarium pseudensiforme	7	478.85	1548	0.00314989	0.047619	0	3.17786	0
	otu9390	348	Fungi	Ascomycota	Eurotiomycetes	Eurotiales	Trichocomaceae	Penicillium	Penicillium polonicum	20	745.472	2886	0.329335	0.168421	4	2.64673	0.51
Pi > 0.62	otu2069	68	Fungi	Ascomycota	Sordariomycetes	Hypocreales	Incertae sedis	Acremonium	Acremonium dichromosporum	8	342.908	1413	0.136247	0.214286	5	-0.716719	0.78125
	otu10400	628	Fungi	Ascomycota	Dothideomycetes	Pleosporales	unidentified	unidentified	Pleosporales sp	6	165.382	831	0.166493	0.533333	8	-0.563545	0.722222
	otu6835	4	Fungi	Ascomycota	unidentified	unidentified	unidentified	unidentified	Ascomycota sp	36	5191.49	20011	0.484706	0.0793651	4	3.25751	0.716049
	otu6753	630	Fungi	Ascomycota	Saccharomycetes	Saccharomycetales	Saccharomycetaceae	Kazachstania	Kazachstania telluris	9	1452.67	4466	0.0796196	0.0555556	0	1.18733	0.716049
	otu7322	573	Fungi	Zygomycota	Incertae sedis	Mortierellales	Mortierellaceae	Mortierella	Mortierella humilis	3	31.018	134	0.0742874	0.333333	3	-1.11803	0.666667
	otu6627	131	Fungi	Ascomycota	Dothideomycetes	Pleosporales	Phaeosphaeriaceae	Phaeosphaeria	Phaeosphaeria sp	4	457.437	1544	0.00772538	0	5	-0.716719	0.625
	otu12611	270	Fungi	Ascomycota	Lecanoromycetes	Teloschistales	Physciaceae	Phaeophyscia	Phaeophyscia hispidula	4	625.943	1870	0.098897	0.333333	1	-1.12744	0.625
	otu4181	346	Fungi	Ascomycota	Pezizomycetes	Pezizales	Pyronemataceae	Geopora	Geopora sp	4	331.137	2173	0.108329	0.5	8	-0.563545	0.625
	otu56	2074	Fungi	Ascomycota	Pezizomycetes	Pezizales	Pyronemataceae	unidentified	Pyronemataceae sp	4	100.757	650	0.0583863	0	3	0	0.625
aAbbreviations: a 'B-' stands for bacterial taxa and b'F-' stands for fungal taxa.

## Sheet: Table S7
Supplementary Table 7. Linear discriminant analysis (LDA) of microibal biomarker (with a threshold of LDA score > 2.0 and p-value < 0.05) across the studied agricultural (AL) and rehabilitated (RL) soils on the Loess Plateau. The most obvious biomarkers (with the highest LDA score) were shown in bold.
	Land-use	Sample-ID	LDA score	p-value
Bacteria.Actinobacteria.Acidimicrobiia.Acidimicrobiales.Iamiaceae.Iamia	AL4	WB	3.78464	0.0151411
Bacteria.Actinobacteria.Acidimicrobiia.Acidimicrobiales.Iamiaceae	AL4	WB	3.77061	0.0151411
Bacteria.Actinobacteria.Acidimicrobiia	AL4	WB	3.76703	0.0151411
Bacteria.Actinobacteria.Acidimicrobiia.Acidimicrobiales	AL4	WB	3.76363	0.0151411
Bacteria.Actinobacteria.Actinobacteria.Actinomycetales.Nocardiopsaceae.Marinactinospora	AL7	LC	3.42441	0.00559955
Bacteria.Actinobacteria.Actinobacteria.Actinomycetales.Nocardiopsaceae	AL7	LC	3.41597	0.00559955
Bacteria.Verrucomicrobia._Spartobacteria_._Chthoniobacterales_._Chthoniobacteraceae_.Chthoniobacter	RL1	ZWL	4.00389	0.013568
Bacteria.Actinobacteria.Actinobacteria.Actinomycetales.Actinosynnemataceae.Kibdelosporangium	RL4	AS	3.45494	0.0257325
Bacteria.Bacteroidetes.Cytophagia.Cytophagales.Cytophagaceae.Spirosoma	RL7	LDW	3.91063	0.00696973
Fungi.Ascomycota.Dothideomycetes.Pleosporales.Cucurbitariaceae	AL1	GZ	4.88951	0.0121645
Fungi.Ascomycota.Dothideomycetes.Pleosporales.Cucurbitariaceae.Pyrenochaetopsis	AL1	GZ	4.87742	0.0118508
Fungi.Ascomycota.Sordariomycetes.Sordariales.Chaetomiaceae.Humicola	AL1	GZ	4.82016	0.0358289
Fungi.Ascomycota.Eurotiomycetes.Onygenales.Onygenaceae	AL1	GZ	4.31198	0.0451634
Fungi.Ascomycota.Sordariomycetes.Coniochaetales	AL1	GZ	4.09365	0.0182027
Fungi.Ascomycota.Sordariomycetes.Coniochaetales.Coniochaetaceae	AL1	GZ	4.09102	0.0182027
Fungi.Ascomycota.Sordariomycetes.Coniochaetales.Coniochaetaceae.Lecythophora	AL1	GZ	4.07326	0.014256
Fungi.Basidiomycota.Agaricomycetes.Polyporales.Fomitopsidaceae	AL1	GZ	3.85636	0.0217176
Fungi.Basidiomycota.Agaricomycetes.Polyporales.Fomitopsidaceae.Fomitopsis	AL1	GZ	3.80883	0.0217176
Fungi.Ascomycota.Dothideomycetes.Pleosporales.Phaeosphaeriaceae.Ophiosphaerella	AL1	GZ	3.56474	0.00178934
Fungi.Ascomycota.Dothideomycetes.Botryosphaeriales.Botryosphaeriaceae.Phyllosticta	AL1	GZ	3.53511	0.00178934
Fungi.Ascomycota.Orbiliomycetes.Orbiliales.Orbiliaceae.Gamsylella	AL1	GZ	3.52665	0.0413556
Fungi.Basidiomycota.Agaricomycetes.Atheliales.Atheliaceae.Leptosporomyces	AL1	GZ	3.5161	0.0413556
Fungi.Ascomycota.Eurotiomycetes.Onygenales.Ajellomycetaceae.Spiromastix	AL1	GZ	3.50774	0.0413556
Fungi.Ascomycota.Eurotiomycetes.Eurotiales.Trichocomaceae.Talaromyces	AL1	GZ	3.39937	0.013364
Fungi.Ascomycota.Sordariomycetes.Microascales.Microascaceae.Graphium	AL1	GZ	3.36971	0.0020497
Fungi.Basidiomycota.Agaricomycetes.Polyporales.Polyporaceae	AL1	GZ	3.31015	0.0141079
Fungi.Ascomycota.Eurotiomycetes.Onygenales.Arthrodermataceae.Arthroderma	AL1	GZ	3.30323	0.0413556
Fungi.Basidiomycota.Agaricomycetes.Polyporales.Polyporaceae.Grammothele	AL1	GZ	3.23099	0.0141079
Fungi.Ascomycota.Lecanoromycetes.Teloschistales.Teloschistaceae.Xanthoria	AL1	GZ	3.21588	0.00954589
Fungi.Basidiomycota.Agaricomycetes.Agaricales.Bolbitiaceae.Conocybe	AL1	GZ	3.11691	0.0446157
Fungi.Ascomycota.Sordariomycetes.Sordariales.Lasiosphaeriaceae.Schizothecium	AL1	GZ	3.03424	0.0392034
Fungi.Ascomycota.Sordariomycetes.Sordariales.Lasiosphaeriaceae.Cladorrhinum	AL1	GZ	2.83913	0.0439717
Fungi.Basidiomycota.Agaricomycetes.Agaricales.Cortinariaceae	AL1	GZ	2.66784	0.0147234
Fungi.Basidiomycota.Agaricomycetes.Agaricales.Cortinariaceae.Phaeocollybia	AL1	GZ	2.65902	0.0147234
Fungi.Ascomycota.Saccharomycetes.Saccharomycetales.Saccharomycetaceae	AL4	WB	5.02698	0.0201657
Fungi.Ascomycota.Saccharomycetes.Saccharomycetales.Saccharomycetaceae.Kazachstania	AL4	WB	5.01954	0.0213868
Fungi.Ascomycota.Saccharomycetes	AL4	WB	5.01848	0.0210751
Fungi.Ascomycota.Saccharomycetes.Saccharomycetales	AL4	WB	5.00389	0.0210751
Fungi.Chytridiomycota	AL4	WB	4.46835	0.0220233
Fungi.Chytridiomycota.Chytridiomycetes	AL4	WB	4.46299	0.0220233
Fungi.Chytridiomycota.Chytridiomycetes.Spizellomycetales	AL4	WB	4.44551	0.00864628
Fungi.Chytridiomycota.Chytridiomycetes.Spizellomycetales.Spizellomycetaceae	AL4	WB	4.42821	0.00864628
Fungi.Chytridiomycota.Chytridiomycetes.Spizellomycetales.Spizellomycetaceae.Spizellomyces	AL4	WB	4.41179	0.0361961
Fungi.Ascomycota.Saccharomycetes.Saccharomycetales.Pichiaceae.Pichia	AL4	WB	3.36236	0.00178934
Fungi.Ascomycota.Sordariomycetes.Hypocreales.Nectriaceae.Volutella	AL4	WB	2.85278	0.0127187
Fungi.Ascomycota.Saccharomycetes.Saccharomycetales.Pichiaceae	AL4	WB	2.74036	0.0164952
Fungi.Ascomycota.Sordariomycetes.Xylariales.Hyponectriaceae	AL4	WB	2.7133	0.0294762
Fungi.Ascomycota.Sordariomycetes.Xylariales.Hyponectriaceae.Physalospora	AL4	WB	2.63539	0.0294762
Fungi.Ascomycota.Sordariomycetes.Sordariales.Lasiosphaeriaceae.Podospora	AL7	LC	4.90747	0.0455884
Fungi.Ascomycota.Sordariomycetes.Microascales	AL7	LC	4.60056	0.0151098
Fungi.Ascomycota.Sordariomycetes.Microascales.Microascaceae	AL7	LC	4.58832	0.0199027
Fungi.Ascomycota.Sordariomycetes.Microascales.Microascaceae.Wardomyces	AL7	LC	4.56974	0.0263662
Fungi.Ascomycota.Sordariomycetes.Hypocreales.Nectriaceae.Cylindrocarpon	AL7	LC	3.91766	0.0119464
Fungi.Ascomycota.Eurotiomycetes.Eurotiales.Trichocomaceae.Phialosimplex	AL7	LC	3.65761	0.0413556
Fungi.Ascomycota.Sordariomycetes.Sordariales.Cephalothecaceae.Phialemonium	AL7	LC	3.53042	0.0168991
Fungi.Ascomycota.Sordariomycetes.Sordariales.Cephalothecaceae	AL7	LC	3.52845	0.0168991
Fungi.Ascomycota.Sordariomycetes.Microascales.Microascaceae.Microascus	AL7	LC	3.45117	0.0216197
Fungi.Ascomycota.Sordariomycetes.Hypocreales.Bionectriaceae.Stephanonectria	AL7	LC	3.3859	0.0244197
Fungi.Ascomycota.Neolectomycetes	AL7	LC	3.27772	0.011174
Fungi.Ascomycota.Neolectomycetes.Neolectales.Neolectaceae.Neolecta	AL7	LC	3.25466	0.011174
Fungi.Ascomycota.Neolectomycetes.Neolectales	AL7	LC	3.24746	0.011174
Fungi.Ascomycota.Neolectomycetes.Neolectales.Neolectaceae	AL7	LC	3.22989	0.011174
Fungi.Basidiomycota.Agaricomycetes.Boletales.Gomphidiaceae.Gomphidius	AL7	LC	3.21544	0.0248764
Fungi.Basidiomycota.Agaricomycetes.Boletales.Gomphidiaceae	AL7	LC	3.21293	0.0248764
Fungi.Ascomycota.Dothideomycetes.Jahnulales	AL7	LC	3.18895	0.0186876
Fungi.Ascomycota.Sordariomycetes.Sordariales.Sordariaceae	AL7	LC	3.149	0.0353501
Fungi.Ascomycota.Dothideomycetes.Jahnulales.Aliquandostipitaceae	AL7	LC	3.14349	0.0186876
Fungi.Ascomycota.Dothideomycetes.Jahnulales.Aliquandostipitaceae.Manglicola	AL7	LC	3.1356	0.0186876
Fungi.Ascomycota.Sordariomycetes.Sordariales.Sordariaceae.Sordaria	AL7	LC	3.10001	0.0353501
Fungi.Ascomycota.Eurotiomycetes.Onygenales.Gymnoascaceae.Gymnoascus	AL7	LC	2.93609	0.0168991
Fungi.Ascomycota.Eurotiomycetes.Onygenales.Gymnoascaceae	AL7	LC	2.92116	0.0168991
Fungi.Ascomycota.Saccharomycetes.Saccharomycetales.Saccharomycetaceae.Tetrapisispora	AL7	LC	2.62824	0.0439717
Fungi.Ascomycota.Dothideomycetes.Hysteriales.Gloniaceae	RL1	ZWL	5.01419	0.0292293
Fungi.Ascomycota.Dothideomycetes.Hysteriales	RL1	ZWL	5.00243	0.0292293
Fungi.Ascomycota.Dothideomycetes.Hysteriales.Gloniaceae.Cenococcum	RL1	ZWL	4.9933	0.0292293
Fungi.Basidiomycota.Agaricomycetes.Agaricales.Tricholomataceae.Tricholoma	RL1	ZWL	4.67739	0.0412043
Fungi.Basidiomycota.Agaricomycetes.Agaricales.Tricholomataceae	RL1	ZWL	4.65756	0.0412043
Fungi.Ascomycota.Pezizomycetes.Pezizales.Helvellaceae	RL1	ZWL	4.40333	0.00178934
Fungi.Basidiomycota.Wallemiomycetes.Geminibasidiales	RL1	ZWL	4.40229	0.00696973
Fungi.Ascomycota.Pezizomycetes.Pezizales.Helvellaceae.Helvella	RL1	ZWL	4.37315	0.00178934
Fungi.Basidiomycota.Agaricomycetes.Boletales.Sclerodermataceae	RL1	ZWL	4.3729	0.0413556
Fungi.Basidiomycota.Agaricomycetes.Sebacinales.Sebacinaceae.Sebacina	RL1	ZWL	4.36805	0.00696973
Fungi.Basidiomycota.Wallemiomycetes	RL1	ZWL	4.35983	0.00696973
Fungi.Basidiomycota.Wallemiomycetes.Geminibasidiales.Geminibasidiaceae	RL1	ZWL	4.35454	0.00696973
Fungi.Basidiomycota.Agaricomycetes.Sebacinales	RL1	ZWL	4.33367	0.0181577
Fungi.Basidiomycota.Agaricomycetes.Boletales.Sclerodermataceae.Scleroderma	RL1	ZWL	4.32537	0.0413556
Fungi.Basidiomycota.Agaricomycetes.Sebacinales.Sebacinaceae	RL1	ZWL	4.32452	0.0181577
Fungi.Basidiomycota.Wallemiomycetes.Geminibasidiales.Geminibasidiaceae.Geminibasidium	RL1	ZWL	4.31202	0.00696973
Fungi.Ascomycota.Eurotiomycetes.Chaetothyriales	RL1	ZWL	4.30749	0.0470737
Fungi.Basidiomycota.Agaricomycetes.Thelephorales.Thelephoraceae	RL1	ZWL	4.20328	0.0105686
Fungi.Basidiomycota.Agaricomycetes.Thelephorales	RL1	ZWL	4.19923	0.0105686
Fungi.Basidiomycota.Agaricomycetes.Thelephorales.Thelephoraceae.Tomentella	RL1	ZWL	4.16396	0.0101532
Fungi.Ascomycota.Eurotiomycetes.Chaetothyriales.Herpotrichiellaceae.Cladophialophora	RL1	ZWL	4.14416	0.0239642
Fungi.Basidiomycota.Agaricomycetes.Agaricales.Clavariaceae.Clavaria	RL1	ZWL	4.02796	0.0436958
Fungi.Basidiomycota.Agaricomycetes.Agaricales.Clavariaceae	RL1	ZWL	4.02117	0.0436958
Fungi.Ascomycota.Lecanoromycetes.Teloschistales.Teloschistaceae.Leproplaca	RL1	ZWL	3.94322	0.0102714
Fungi.Ascomycota.Eurotiomycetes.Onygenales.Onygenaceae.Aphanoascus	RL1	ZWL	3.81869	0.00520894
Fungi.Ascomycota.Leotiomycetes.Helotiales.Dermateaceae	RL1	ZWL	3.59308	0.0413556
Fungi.Ascomycota.Dothideomycetes.Venturiales.Venturiaceae.Venturia	RL1	ZWL	3.40635	0.00178934
Fungi.Ascomycota.Dothideomycetes.Pleosporales.Lophiostomataceae	RL1	ZWL	3.3948	0.00318144
Fungi.Ascomycota.Dothideomycetes.Pleosporales.Lophiostomataceae.Lophiostoma	RL1	ZWL	3.37362	0.00318144
Fungi.Ascomycota.Pezizomycetes.Pezizales.Pyronemataceae.Genabea	RL1	ZWL	3.36623	0.0413556
Fungi.Ascomycota.Sordariomycetes.Hypocreales.Hypocreaceae.Sepedonium	RL1	ZWL	3.3296	0.00178934
Fungi.Ascomycota.Leotiomycetes.Leotiales.Leotiaceae.Alatospora	RL1	ZWL	3.32853	0.0413556
Fungi.Ascomycota.Eurotiomycetes.Chaetothyriales.Herpotrichiellaceae.Rhinocladiella	RL1	ZWL	3.32467	0.00696973
Fungi.Ascomycota.Leotiomycetes.Leotiales.Leotiaceae	RL1	ZWL	3.32427	0.0413556
Fungi.Ascomycota.Leotiomycetes.Helotiales.Dermateaceae.Cryptosporiopsis	RL1	ZWL	3.31566	0.0413556
Fungi.Ascomycota.Pezizomycetes.Pezizales.Pyronemataceae.Paurocotylis	RL1	ZWL	3.27731	0.0413556
Fungi.Ascomycota.Leotiomycetes.Leotiales	RL1	ZWL	3.24209	0.0413556
Fungi.Basidiomycota.Agaricomycetes.Trechisporales.Hydnodontaceae.Luellia	RL1	ZWL	3.1514	0.0413556
Fungi.Ascomycota.Dothideomycetes.Pleosporales.Cucurbitariaceae.Curreya	RL1	ZWL	2.97668	0.0102714
Fungi.Ascomycota.Dothideomycetes.Dothideales.Dothideaceae.Endoconidioma	RL1	ZWL	2.84559	0.0223622
Fungi.Ascomycota.Dothideomycetes.Dothideales.Dothideaceae	RL1	ZWL	2.54355	0.0369339
Fungi.Basidiomycota.Agaricomycetes.Agaricales.Agaricaceae.Tulostoma	RL4	AS	4.99445	0.0327579
Fungi.Ascomycota.Eurotiomycetes.Onygenales.Ajellomycetaceae	RL4	AS	4.76205	0.00737616
Fungi.Basidiomycota.Agaricomycetes.Agaricales.Hygrophoraceae	RL4	AS	4.35674	0.008647
Fungi.Basidiomycota.Agaricomycetes.Agaricales.Hygrophoraceae.Hygrocybe	RL4	AS	4.33993	0.008647
Fungi.Ascomycota.Eurotiomycetes.Verrucariales.Verrucariaceae.Endocarpon	RL4	AS	4.30911	0.0161922
Fungi.Ascomycota.Dothideomycetes.Pleosporales.Phaeosphaeriaceae.Sclerostagonospora	RL4	AS	3.94994	0.0363147
Fungi.Ascomycota.Eurotiomycetes.Verrucariales.Verrucariaceae.Willeya	RL4	AS	3.85259	0.00178934
Fungi.Ascomycota.Sordariomycetes.Hypocreales.Bionectriaceae.Bionectria	RL4	AS	3.77407	0.0413556
Fungi.Basidiomycota.Agaricomycetes.Polyporales.Meruliaceae.Hyphoderma	RL4	AS	3.75914	0.0413556
Fungi.Ascomycota.Eurotiomycetes.Onygenales.Ajellomycetaceae.Ajellomyces	RL4	AS	3.57447	0.0136556
Fungi.Basidiomycota.Agaricomycetes.Geastrales.Geastraceae	RL4	AS	3.5651	0.00178934
Fungi.Basidiomycota.Agaricomycetes.Geastrales	RL4	AS	3.53264	0.00178934
Fungi.Basidiomycota.Agaricomycetes.Geastrales.Geastraceae.Geastrum	RL4	AS	3.34745	0.00178934
Fungi.Basidiomycota.Agaricomycetes.Agaricales.Agaricaceae.Battarrea	RL4	AS	3.20466	0.00178934
Fungi.Ascomycota.Dothideomycetes.Botryosphaeriales.Botryosphaeriaceae.Neofusicoccum	RL4	AS	2.98672	0.0209893
Fungi.Ascomycota.Lecanoromycetes.Peltigerales.Pannariaceae	RL4	AS	2.84782	0.012257
Fungi.Ascomycota.Leotiomycetes	RL7	LDW	5.20246	0.0110505
Fungi.Ascomycota.Leotiomycetes.Helotiales.Hemiphacidiaceae	RL7	LDW	5.16118	0.0281397
Fungi.Ascomycota.Leotiomycetes.Helotiales.Hemiphacidiaceae.Fabrella	RL7	LDW	5.1243	0.0281397
Fungi.Ascomycota.Leotiomycetes.Helotiales	RL7	LDW	5.11935	0.0198966
Fungi.Ascomycota.Sordariomycetes.Xylariales.Xylariaceae.Xylaria	RL7	LDW	4.55465	0.00954589
Fungi.Ascomycota.Sordariomycetes.Xylariales.Xylariaceae	RL7	LDW	4.52171	0.0144246
Fungi.Ascomycota.Sordariomycetes.Xylariales	RL7	LDW	4.48066	0.0431819
Fungi.Ascomycota.Lecanoromycetes	RL7	LDW	4.099	0.0310514
Fungi.Ascomycota.Pezizomycetes.Pezizales.Pyronemataceae.Geopora	RL7	LDW	4.09507	0.0104879
Fungi.Basidiomycota.Agaricomycetes.Agaricales.Entolomataceae.Entoloma	RL7	LDW	3.87808	0.0244052
Fungi.Basidiomycota.Agaricomycetes.Agaricales.Entolomataceae	RL7	LDW	3.87393	0.0244052
Fungi.Ascomycota.Lecanoromycetes.Teloschistales.Physciaceae	RL7	LDW	3.75391	0.0129877
Fungi.Ascomycota.Pezizomycetes.Pezizales.Pyronemataceae.Tarzetta	RL7	LDW	3.73497	0.0233707
Fungi.Ascomycota.Lecanoromycetes.Teloschistales.Physciaceae.Phaeophyscia	RL7	LDW	3.65544	0.0153161
Fungi.Ascomycota.Sordariomycetes.Diaporthales.Diaporthaceae	RL7	LDW	3.5655	0.0489463
Fungi.Glomeromycota.Glomeromycetes	RL7	LDW	3.54944	0.0428913
Fungi.Glomeromycota	RL7	LDW	3.54392	0.0428913
Fungi.Ascomycota.Sordariomycetes.Diaporthales.Diaporthaceae.Diaporthe	RL7	LDW	3.30945	0.0294762
Fungi.Ascomycota.Lecanoromycetes.Teloschistales.Caliciaceae	RL7	LDW	3.29937	0.0223622
Fungi.Ascomycota.Leotiomycetes.Erysiphales.Erysiphaceae	RL7	LDW	3.27362	0.00632115
Fungi.Ascomycota.Lecanoromycetes.Teloschistales.Caliciaceae.Calicium	RL7	LDW	3.26676	0.0223622
Fungi.Ascomycota.Leotiomycetes.Erysiphales.Erysiphaceae.Cystotheca	RL7	LDW	3.21677	0.00632115
Fungi.Ascomycota.Leotiomycetes.Erysiphales	RL7	LDW	3.21478	0.00632115
Fungi.Glomeromycota.Glomeromycetes.Diversisporales.Diversisporaceae.Diversispora	RL7	LDW	3.13609	0.0406015
Fungi.Ascomycota.Dothideomycetes.Dothideales.Dothioraceae	RL7	LDW	3.11462	0.0392158
Fungi.Ascomycota.Pezizomycetes.Pezizales.Pyronemataceae.Genea	RL7	LDW	3.10583	0.0426514
Fungi.Glomeromycota.Glomeromycetes.Diversisporales	RL7	LDW	3.09634	0.0406015
Fungi.Glomeromycota.Glomeromycetes.Diversisporales.Diversisporaceae	RL7	LDW	3.08958	0.0406015
Fungi.Glomeromycota.Glomeromycetes.Glomerales.Claroideoglomeraceae	RL7	LDW	3.00819	0.0269243
Fungi.Glomeromycota.Glomeromycetes.Glomerales.Claroideoglomeraceae.Claroideoglomus	RL7	LDW	2.99927	0.0269243
Fungi.Ascomycota.Sordariomycetes.Hypocreales.Clavicipitaceae.Pochonia	RL7	LDW	2.624	0.0147234
